# Supplementary material for: Exploring Naturalistic Diffusion of an Evidence-Based Mental Health Intervention across Peer Networks of Youth in Sierra Leone
Source: Int J Environ Res Public Health. 2023 Feb 24;20(5):4059. doi: 10.3390/ijerph20054059 (PMC10002214; doi:10.3390/ijerph20054059)
Supplement: Supplementary file 1 [file ijerph-20-04059-s001.zip]

Archive with 1 entries (1 files):
- ijerph-2139991-supplementary.pdf
